# Supplementary material for: Texture Variations Suppress Suprathreshold Brightness and Colour Variations
Source: PLoS One. 2014 Dec 12;9(12):e114803. doi: 10.1371/journal.pone.0114803 (PMC4264845; doi:10.1371/journal.pone.0114803)
Supplement: S1 Dataset — Data including stimulus test ranges. This file contains raw data from all participants including the number of times each cue was considered more salient for each pair of test levels in all conditions, Isoluminance settings and the test levels used for each participant. (XLS) [file pone.0114803.s001.xls]

## Sheet: S vs Lum Cont
P1					P2					P3					P4					P5					P6					P7
	Trials violet more salient					Trials violet more salient					Trials violet more salient					Trials violet more salient					Trials violet more salient					Trials violet more salient					Trials violet more salient
log(S/Lum Cont)	Combined	Separate	out of		log(S/Lum Cont)	Combined	Separate	out of		log(S/Lum Cont)	Combined	Separate	out of		log(S/Lum Cont)	Combined	Separate	out of		log(S/Lum Cont)	Combined	Separate	out of		log(S/Lum Cont)	Combined	Separate	out of		log(S/Lum Cont)	Combined	out of	Separate	out of
-0.699	1	0	80		-0.699	3	2	80		-0.522	1	1	80		-0.699	6	4	80		-0.699	0	1	80		-0.699	0	1	60		-0.366	5	100	1	80
-0.562	13	1	80		-0.562	5	0	80		-0.386	3	2	80		-0.562	7	7	80		-0.562	0	1	80		-0.562	2	7	60		-0.285	7	100	0	80
-0.426	34	18	80		-0.426	12	14	80		-0.25	12	4	80		-0.426	21	13	80		-0.426	1	1	80		-0.426	8	15	60		-0.205	15	100	7	80
-0.29	59	57	80		-0.29	20	49	80		-0.133	24	23	80		-0.29	37	51	80		-0.29	6	9	80		-0.29	22	36	60		-0.124	26	100	26	80
-0.153	74	77	80		-0.153	50	67	80		0.023	37	63	80		-0.153	56	75	80		-0.153	27	49	80		-0.153	41	54	60		-0.043	42	100	61	80
-0.017	80	79	80		-0.017	68	76	80		0.159	60	77	80		-0.017	70	80	80		-0.017	58	74	80		-0.017	59	59	60		0.038	61	100	76	80
0.119	80	79	80		0.119	77	79	80		0.295	73	80	80		0.119	75	79	80		0.119	76	78	80		0.119	59	60	60		0.119	85	100	80	80
0.256	80	80	80		0.256	77	79	80		0.432	78	80	80		0.256	78	79	80		0.256	80	80	80		0.256	60	60	60		0.2	89	100	80	80

## Sheet: LM vs Lum Cont
P1					P2					P3					P4					P5					P6					P7
	Trials Red more salient					Trials Red more salient					Trials Red more salient					Trials Red more salient					Trials Red more salient					Trials Red more salient					Trials Red more salient
log(LM/Lum Cont)	Combined	Separate	out of		log(LM/Lum Cont)	Combined	Separate	out of		log(LM/Lum Cont)	Combined	Separate	out of		log(LM/Lum Cont)	Combined	Separate	out of		log(LM/Lum Cont)	Combined	Separate	out of		log(LM/Lum Cont)	Combined	Separate	out of		log(LM/Lum cont)	Combined	out of	Separate	out of
-1.602	0	0	80		-1.301	3	4	80		-1.301	0	0	80		-1.602	2	1	80		-1.301	0	0	80		-1.301	0	2	60		-1.145	4	120	1	80
-1.465	0	0	80		-1.164	3	6	80		-1.164	5	2	80		-1.465	3	2	80		-1.164	2	2	80		-1.164	3	6	60		-1.064	11	120	1	80
-1.329	6	10	80		-1.028	10	21	80		-1.028	11	6	80		-1.329	11	13	80		-1.028	1	7	80		-1.028	9	27	60		-0.983	11	120	1	80
-1.193	43	54	80		-0.892	44	60	80		-0.892	18	33	80		-1.193	32	44	80		-0.892	13	20	80		-0.892	32	45	60		-0.902	29	120	18	80
-1.056	70	75	80		-0.755	66	75	80		-0.755	34	73	80		-1.056	49	76	80		-0.755	39	61	80		-0.755	50	58	60		-0.821	65	120	54	80
-0.92	80	79	80		-0.619	79	78	80		-0.619	58	79	80		-0.92	70	78	80		-0.619	72	75	80		-0.619	58	60	60		-0.74	67	120	75	80
-0.784	80	80	80		-0.483	79	79	80		-0.483	71	80	80		-0.784	78	80	80		-0.483	79	79	80		-0.483	60	60	60		-0.659	92	120	79	80
-0.647	79	80	80		-0.346	80	79	80		-0.346	78	80	80		-0.647	77	80	80		-0.346	79	78	80		-0.346	60	60	60		-0.578	105	120	80	80

## Sheet: Lum vs Lum Cont
P1					P2					P3					P4					P5					P6					P7
	Trials Dark more Salient					Trials Dark more Salient					Trials Dark more Salient					Trials Dark more Salient					Trials Dark more Salient					Trials Dark more Salient					Trials Dark more Salient
log(Lum/Lum Cont)	Combined	Separate	out of		log(Lum/Lum Cont)	Combined	Separate	out of		log(Lum/Lum Cont)	Combined	Separate	out of		log(Lum/Lum Cont)	Combined	Separate	out of		log(Lum/Lum Cont)	Combined	Separate	out of		log(Lum/Lum Cont)	Combined	Separate	out of		log(Lum/Lum Cont)	Combined	out of	Separate	ootof
-1.154	0	0	80		-1.154	0	6	80		-1.096	0	0	80		-1.154	1	1	80		-1.154	0	2	80		-1.154	0	1	60		-0.646	9	100	2	80
-1.018	3	1	80		-1.018	2	3	80		-0.96	0	1	80		-1.018	2	2	80		-1.018	1	1	80		-1.018	0	0	60		-0.565	11	100	13	80
-0.882	15	16	80		-0.882	2	10	80		-0.824	5	4	80		-0.882	5	19	80		-0.882	1	3	80		-0.882	6	12	60		-0.484	28	100	29	80
-0.746	50	55	80		-0.746	2	23	80		-0.688	7	12	80		-0.746	23	47	80		-0.746	8	7	80		-0.746	14	27	60		-0.403	50	100	64	80
-0.609	69	79	80		-0.609	25	55	80		-0.551	27	57	80		-0.609	39	71	80		-0.609	31	49	80		-0.609	37	56	60		-0.322	62	100	78	80
-0.473	80	80	80		-0.473	64	72	80		-0.415	58	78	80		-0.473	71	80	80		-0.473	64	72	80		-0.473	49	58	60		-0.242	75	100	78	80
-0.337	80	80	80		-0.337	77	70	80		-0.279	72	80	80		-0.337	77	78	80		-0.337	79	78	80		-0.337	57	60	60		-0.161	79	100	77	80
-0.2	80	80	80		-0.2	80	77	80		-0.142	80	78	80		-0.2	79	80	80		-0.2	78	78	80		-0.2	60	59	60		-0.08	85	100	79	80

## Sheet: Iso points and test ranges
Normal Color Vision
Subject	Isoluminant Point (LM)	Isoluminant Point (S)
P1	1.7114	0.0479
P2	0.987	0.0726
P3	1.3864	0.0839
P4	1.1249	0.0427
P5	1.1783	0.0757
P6	1.7	0.07
P7	0.93	0.077
Input Ranges
Parameter
	P1	P2	P3	P4	P5	P6	P7
S Min	0.2	0.2	0.3	0.2	0.2	0.2	0.34375
S Max	0.6	0.6	0.9	0.6	0.6	0.6	0.66
LM Min	0.025	0.05	0.05	0.025	0.05	0.05	0.0573
LM Max	0.075	0.15	0.15	0.075	0.15	0.15	0.11
Lum Min	0.07	0.07	0.08	0.07	0.07	0.07	0.18051
Lum Max	0.21	0.21	0.24	0.21	0.21	0.21	0.3465
Lum Cont Min	0.333	0.333	0.333	0.333	0.333	0.333	0.41625
Lum Cont Max	0.999	0.999	0.999	0.999	0.999	0.999	0.7992
